# Supplementary material for: Evidence for a single, ancient origin of a genus-wide alternative life history strategy
Source: Sci Adv. 2023 Mar 22;9(12):eabq3713. doi: 10.1126/sciadv.abq3713 (PMC10032607; doi:10.1126/sciadv.abq3713)
Supplement: Supplementary file 2 — Tables S2 to S9 [file sciadv.abq3713_tables_s2_to_s9.zip]

Archive with 1 entries (1 files):
- abq3713_Tables_S2_to_S9.xlsx
