# Supplementary material for: Evidence for a single, ancient origin of a genus-wide alternative life history strategy
Source: Sci Adv. 2023 Mar 22;9(12):eabq3713. doi: 10.1126/sciadv.abq3713 (PMC10032607; doi:10.1126/sciadv.abq3713)
Supplement: Supplementary file 2 — Tables S2 to S9 [file sciadv.abq3713_tables_s2_to_s9.zip › abq3713_Tables_S2_to_S9.xlsx]

## Sheet: ST.2 sample_metadata
Table 1 Localities for Colias specimens extracted and sequenced in the analysis.
Species	Collection Site (if noted)	Latitude/longitude(if noted)	Elevation(if noted)	Acquired_from/Collector (if noted)	sample name	coverage
Colias alexandra	Brush Creek, Gunnison, CO, USA			Carol Boggs	AW03ale06_Colias_alexandra	17
Colias behrii	Roosevelt Lake, Tuolumne County, CA, USA	37.97087, -119.34351		Sean Schoville	AWbeh15_Colias_behrii	15
Colias chlorocoma	Yerevan Mountain steppes, Yeghegnadzor, Armenia		2000m	Anton Chichvarkhin	AWchl21_Colias_chlorocoma	10
Colias erate	poliographus Sugadairakogen, Ueda, Nagano Prefecture, Japan	36.5246,138.345407		Sean Schoville	AWpol93_Colias_erate	14
Colias eriphyle	Dustin park, Gunnison, CO, USA		11,000ft	Carol Boggs	AWeri90_Colias_eriphyle	22
Colias euxanthe	Between Cajamarca and Limon, near St Rosa Rainer Marx, Peru		300m	FMNH*	AWeux36_Colias_euxanthe	8
Colias hecla	Near Daneborg, Greenland	74.47,20.60		Mikko Tiusanen	AW43hec1282_Colias_hecla	11
Colias interior	Heppner, OR, USA	45.06,-119.51		Sean Schoville	AW48int02_Colias_interior	17
Colias lesbia	Between Cajamarca and Limon, near St Rosa Rainer Marx, Peru		300m	FMNH*	AWles55_Colias_lesbia	10
Colias tamerlana mongolica	Mongun-Tayginskiy r-n, Tyva Republits, Russia	50.28503, 89.91495		Sean Schoville	AWmon95_Colias_mongolica	14
Colias nastes	Björkliden, Sweden			Christopher Wheat	AWnas62_Colias_nastes	8
Colias palaeno europomene	Abisko, Sweden			Christopher Wheat	AWpal66_Colias_paleno	12
Colias pelidne	Wildhorse Lake, Princeton, OR, USA	42.63369,-118.584992		Sean Schoville	AWpel94_Colias_pelidne	17
Colias phicomone	Bergün, Switzerland	46.579657, 9.806222		Christopher Wheat	AW68phi04_Colias_phicomene	10
Colias philodice	Salem, CT, USA	41.528447,-72.228906		Alyssa Woronik	AWph6904_Colias_philodice	21
Colias philodice	Mt. Saint Paul, Northern Rockies B, Canada	58.67059,-124.64881		Sean Schoville	AWph6903_Colias_philodice	17
Colias regia	Sary-Dzhaz river basin, East Kyrgyzstan			Anton Chichvarkhin	AWreg72_Colias_regia	10
Colias tyche	Ulan-ude, Republic of Buryatia, Russia			Anton Chichvarkhin	AWtyc87_Colias_tyche	23
Colias wiskotti	West Tian Shan, Chatkal Mt., Kyrgyzstan			Anton Chichvarkhin	AW89wis_Colias_wiskotti	24
Colias electo					B043_Ce1	23
Colias Behrii					B033_C_be	24
Colias canadensis					B021_C_c1	29
Colias tamerlana tamerlana					B037_C_ta	30
Colias eurytheme orange	Tracy, California, USA			Christopher Wheat	CATR30	18
Colias eurytheme orange	Tracy, California, USA			Christopher Wheat	CATR34	17
Colias eurytheme orange	Tracy, California, USA			Christopher Wheat	CATR35	30
Colias eurytheme orange	Tracy, California, USA			Christopher Wheat	CATR36	37
Colias eurytheme orange	Tracy, California, USA			Christopher Wheat	CATR37	25
Colias eurytheme orange	Tracy, California, USA			Christopher Wheat	CATR39	28
Colias eurytheme orange	Tracy, California, USA			Christopher Wheat	CATR40	28
Colias eurytheme orange	Tracy, California, USA			Christopher Wheat	CATR47	20
Colias eurytheme orange	Tracy, California, USA			Christopher Wheat	CATR49	23
Colias eurytheme orange	Tracy, California, USA			Christopher Wheat	CATR50	22
Colias eurytheme orange	Tracy, California, USA			Christopher Wheat	CATR55	22
Colias eurytheme orange	Tracy, California, USA			Christopher Wheat	CATR56	20
Colias eurytheme orange	Tracy, California, USA			Christopher Wheat	CATR57	25
Colias eurytheme orange	Tracy, California, USA			Christopher Wheat	CATR61	35
Colias eurytheme alba	Tracy, California, USA			Christopher Wheat	TR01	35
Colias eurytheme alba	Tracy, California, USA			Christopher Wheat	TR02	18
Colias eurytheme alba	Tracy, California, USA			Christopher Wheat	TR03	19
Colias eurytheme alba	Tracy, California, USA			Christopher Wheat	TR05	7
Colias eurytheme alba	Tracy, California, USA			Christopher Wheat	TR06	23
Colias eurytheme alba	Tracy, California, USA			Christopher Wheat	TR07	26
Colias eurytheme alba	Tracy, California, USA			Christopher Wheat	TR08	25
Colias eurytheme alba	Tracy, California, USA			Christopher Wheat	TR09	20
Colias eurytheme alba	Tracy, California, USA			Christopher Wheat	TR10	15
Colias eurytheme alba	Tracy, California, USA			Christopher Wheat	TR11	50
Colias eurytheme alba	Tracy, California, USA			Christopher Wheat	TR12	22
Colias eurytheme alba	Tracy, California, USA			Christopher Wheat	TR13	25
Colias eurytheme alba	Tracy, California, USA			Christopher Wheat	TR14	24
Colias eurytheme alba	Tracy, California, USA			Christopher Wheat	TR15	28
Colias eurytheme alba	Tracy, California, USA			Christopher Wheat	TR16	20

## Sheet: ST.3 GWAS hits, relaxed Orange 
# top 50 GWAS using relaxed filters and the Orange reference genome
CHR	SNP	UNADJ	GC	BONF	HOLM	SIDAK_SS	SIDAK_SD	FDR_BH	FDR_BY
Sc0000002_pilon	6507253	2.6e-07	2.6e-07	0.4356	0.4356	0.3531	0.3531	0.4356	1
Sc0000002_pilon	6499050	6.001e-06	6.001e-06	1	1	1	1	0.6464	1
Sc0000002_pilon	6507061	6.001e-06	6.001e-06	1	1	1	1	0.6464	1
Sc0000002_pilon	6507163	6.001e-06	6.001e-06	1	1	1	1	0.6464	1
Sc0000052_pilon	1051038	8.113e-06	8.113e-06	1	1	1	1	0.6464	1
Sc0000072_pilon	2029	1.125e-05	1.125e-05	1	1	1	1	0.6464	1
Sc0000005_pilon	5948984	1.304e-05	1.304e-05	1	1	1	1	0.6464	1
Sc0000002_pilon	6312166	1.304e-05	1.304e-05	1	1	1	1	0.6464	1
Sc0000002_pilon	6499097	1.304e-05	1.304e-05	1	1	1	1	0.6464	1
Sc0000019_pilon	3208848	1.557e-05	1.557e-05	1	1	1	1	0.6464	1
Sc0000022_pilon	3294557	1.557e-05	1.557e-05	1	1	1	1	0.6464	1
Sc0000022_pilon	3294604	1.557e-05	1.557e-05	1	1	1	1	0.6464	1
Sc0000022_pilon	3294792	1.557e-05	1.557e-05	1	1	1	1	0.6464	1
Sc0000022_pilon	3294817	1.557e-05	1.557e-05	1	1	1	1	0.6464	1
Sc0000005_pilon	4646168	1.557e-05	1.557e-05	1	1	1	1	0.6464	1
Sc0000002_pilon	6498728	1.557e-05	1.557e-05	1	1	1	1	0.6464	1
Sc0000002_pilon	6498861	1.557e-05	1.557e-05	1	1	1	1	0.6464	1
Sc0000009_pilon	6749357	1.557e-05	1.557e-05	1	1	1	1	0.6464	1
Sc0000006_pilon	7832635	1.557e-05	1.557e-05	1	1	1	1	0.6464	1
Sc0000052_pilon	1051447	1.81e-05	1.81e-05	1	1	1	1	0.6464	1
Sc0000012_pilon	1541851	1.81e-05	1.81e-05	1	1	1	1	0.6464	1
Sc0000050_pilon	2220849	1.81e-05	1.81e-05	1	1	1	1	0.6464	1
Sc0000079_pilon	1178689	1.901e-05	1.901e-05	1	1	1	1	0.6464	1
Sc0000009_pilon	4432270	1.901e-05	1.901e-05	1	1	1	1	0.6464	1
Sc0000004_pilon	5683102	3.454e-05	3.454e-05	1	1	1	1	0.6464	1
Sc0000010_pilon	7017799	3.454e-05	3.454e-05	1	1	1	1	0.6464	1
Sc0000001_pilon	7405462	3.467e-05	3.467e-05	1	1	1	1	0.6464	1
Sc0000068_pilon	269876	3.767e-05	3.767e-05	1	1	1	1	0.6464	1
Sc0000047_pilon	1861642	3.878e-05	3.878e-05	1	1	1	1	0.6464	1
Sc0000011_pilon	2146299	3.878e-05	3.878e-05	1	1	1	1	0.6464	1
Sc0000022_pilon	3294521	3.878e-05	3.878e-05	1	1	1	1	0.6464	1
Sc0000022_pilon	3294544	3.878e-05	3.878e-05	1	1	1	1	0.6464	1
Sc0000002_pilon	6506920	3.878e-05	3.878e-05	1	1	1	1	0.6464	1
Sc0000019_pilon	2418206	4.543e-05	4.543e-05	1	1	1	1	0.6464	1
Sc0000055_pilon	1965834	4.613e-05	4.613e-05	1	1	1	1	0.6464	1
Sc0000091_pilon	900489	5.527e-05	5.527e-05	1	1	1	1	0.6464	1
Sc0000018_pilon	4238485	5.527e-05	5.527e-05	1	1	1	1	0.6464	1
Sc0000006_pilon	7250936	5.527e-05	5.527e-05	1	1	1	1	0.6464	1
Sc0000007_pilon	6169461	6.034e-05	6.034e-05	1	1	1	1	0.6464	1
Sc0000024_pilon	346289	6.18e-05	6.18e-05	1	1	1	1	0.6464	1
Sc0000019_pilon	1265974	6.18e-05	6.18e-05	1	1	1	1	0.6464	1
Sc0000008_pilon	2612937	6.18e-05	6.18e-05	1	1	1	1	0.6464	1
Sc0000002_pilon	6680294	6.18e-05	6.18e-05	1	1	1	1	0.6464	1
Sc0000030_pilon	962576	8.751e-05	8.751e-05	1	1	1	1	0.6464	1
Sc0000050_pilon	1100426	8.751e-05	8.751e-05	1	1	1	1	0.6464	1
Sc0000038_pilon	1273831	8.751e-05	8.751e-05	1	1	1	1	0.6464	1
Sc0000061_pilon	1526877	8.751e-05	8.751e-05	1	1	1	1	0.6464	1
Sc0000001_pilon	4194879	8.751e-05	8.751e-05	1	1	1	1	0.6464	1
Sc0000009_pilon	6749366	8.751e-05	8.751e-05	1	1	1	1	0.6464	1

## Sheet: ST4 GWAS hits, informed, Orange
# top 50 GWAS using the informed filers and the Orange reference genome
CHR	SNP	UNADJ	GC	BONF	HOLM	SIDAK_SS	SIDAK_SD	FDR_BH	FDR_BY
Sc0000002_pilon	6507253	2.6e-07	0.05077	0.01578	0.01578	0.01566	0.01566	0.01578	0.1829
Sc0000002_pilon	6499050	6.001e-06	0.08602	0.3643	0.3643	0.3053	0.3053	0.0727	0.8427
Sc0000002_pilon	6507061	6.001e-06	0.08602	0.3643	0.3643	0.3053	0.3053	0.0727	0.8427
Sc0000002_pilon	6507163	6.001e-06	0.08602	0.3643	0.3643	0.3053	0.3053	0.0727	0.8427
Sc0000072_pilon	2029	1.125e-05	0.09578	0.6832	0.6832	0.495	0.495	0.0727	0.8427
Sc0000022_pilon	3294557	1.557e-05	0.1013	0.9451	0.945	0.6114	0.6113	0.0727	0.8427
Sc0000022_pilon	3294604	1.557e-05	0.1013	0.9451	0.945	0.6114	0.6113	0.0727	0.8427
Sc0000022_pilon	3294792	1.557e-05	0.1013	0.9451	0.945	0.6114	0.6113	0.0727	0.8427
Sc0000022_pilon	3294817	1.557e-05	0.1013	0.9451	0.945	0.6114	0.6113	0.0727	0.8427
Sc0000005_pilon	4646168	1.557e-05	0.1013	0.9451	0.945	0.6114	0.6113	0.0727	0.8427
Sc0000002_pilon	6498728	1.557e-05	0.1013	0.9451	0.945	0.6114	0.6113	0.0727	0.8427
Sc0000002_pilon	6498861	1.557e-05	0.1013	0.9451	0.945	0.6114	0.6113	0.0727	0.8427
Sc0000009_pilon	6749357	1.557e-05	0.1013	0.9451	0.945	0.6114	0.6113	0.0727	0.8427
Sc0000011_pilon	2146299	3.878e-05	0.1186	1	1	0.905	0.905	0.07651	0.8869
Sc0000022_pilon	3294521	3.878e-05	0.1186	1	1	0.905	0.905	0.07651	0.8869
Sc0000022_pilon	3294544	3.878e-05	0.1186	1	1	0.905	0.905	0.07651	0.8869
Sc0000002_pilon	6506920	3.878e-05	0.1186	1	1	0.905	0.905	0.07651	0.8869
Sc0000052_pilon	1896170	9.305e-05	0.1383	1	1	0.9965	0.9965	0.07651	0.8869
Sc0000052_pilon	1988743	9.305e-05	0.1383	1	1	0.9965	0.9965	0.07651	0.8869
Sc0000052_pilon	2188585	9.305e-05	0.1383	1	1	0.9965	0.9965	0.07651	0.8869
Sc0000022_pilon	3294509	9.305e-05	0.1383	1	1	0.9965	0.9965	0.07651	0.8869
Sc0000002_pilon	6506181	9.305e-05	0.1383	1	1	0.9965	0.9965	0.07651	0.8869
Sc0000002_pilon	6506186	9.305e-05	0.1383	1	1	0.9965	0.9965	0.07651	0.8869
Sc0000006_pilon	8038531	9.305e-05	0.1383	1	1	0.9965	0.9965	0.07651	0.8869
Sc0000002_pilon	6496896	0.0001148	0.1435	1	1	0.9991	0.9991	0.07651	0.8869
Sc0000015_pilon	518572	0.0002157	0.1605	1	1	1	1	0.07651	0.8869
Sc0000058_pilon	642498	0.0002157	0.1605	1	1	1	1	0.07651	0.8869
Sc0000022_pilon	1089119	0.0002157	0.1605	1	1	1	1	0.07651	0.8869
Sc0000030_pilon	2042490	0.0002157	0.1605	1	1	1	1	0.07651	0.8869
Sc0000054_pilon	2267292	0.0002157	0.1605	1	1	1	1	0.07651	0.8869
Sc0000006_pilon	5303466	0.0002157	0.1605	1	1	1	1	0.07651	0.8869
Sc0000014_pilon	6306130	0.0002157	0.1605	1	1	1	1	0.07651	0.8869
Sc0000000_pilon	6508768	0.0002157	0.1605	1	1	1	1	0.07651	0.8869
Sc0000011_pilon	5780428	0.0002775	0.1679	1	1	1	1	0.07651	0.8869
Sc0000050_pilon	1682421	0.0003416	0.1743	1	1	1	1	0.07651	0.8869
Sc0000095_pilon	27708	0.0004846	0.1857	1	1	1	1	0.07651	0.8869
Sc0000011_pilon	708967	0.0004846	0.1857	1	1	1	1	0.07651	0.8869
Sc0000019_pilon	739809	0.0004846	0.1857	1	1	1	1	0.07651	0.8869
Sc0000009_pilon	777575	0.0004846	0.1857	1	1	1	1	0.07651	0.8869
Sc0000019_pilon	943906	0.0004846	0.1857	1	1	1	1	0.07651	0.8869
Sc0000068_pilon	953231	0.0004846	0.1857	1	1	1	1	0.07651	0.8869
Sc0000032_pilon	1021001	0.0004846	0.1857	1	1	1	1	0.07651	0.8869
Sc0000019_pilon	1033401	0.0004846	0.1857	1	1	1	1	0.07651	0.8869
Sc0000084_pilon	1077380	0.0004846	0.1857	1	1	1	1	0.07651	0.8869
Sc0000023_pilon	1087623	0.0004846	0.1857	1	1	1	1	0.07651	0.8869
Sc0000059_pilon	1121200	0.0004846	0.1857	1	1	1	1	0.07651	0.8869
Sc0000001_pilon	1204038	0.0004846	0.1857	1	1	1	1	0.07651	0.8869
Sc0000009_pilon	1743937	0.0004846	0.1857	1	1	1	1	0.07651	0.8869
Sc0000052_pilon	1806112	0.0004846	0.1857	1	1	1	1	0.07651	0.8869

## Sheet: ST5
Gwas infromed by QTL analysis, top hits.
CHR	SNP	UNADJ	GC	BONF	HOLM	SIDAK_SS	SIDAK_SD	FDR_BH	FDR_BY
Sc0000002_pilon	6507253	2.6e-07	2.6e-07	0.02183	0.02183	0.02159	0.02159	0.02183	0.2601
Sc0000002_pilon	6499050	6e-06	6e-06	0.5038	0.5038	0.3958	0.3958	0.1188	1
Sc0000002_pilon	6507061	6e-06	6e-06	0.5038	0.5038	0.3958	0.3958	0.1188	1
Sc0000002_pilon	6507163	6e-06	6e-06	0.5038	0.5038	0.3958	0.3958	0.1188	1
Sc0000002_pilon	6507272	1.13e-05	1.13e-05	0.9449	0.9449	0.6113	0.6113	0.1188	1
Sc0000002_pilon	6507313	1.13e-05	1.13e-05	0.9449	0.9449	0.6113	0.6113	0.1188	1
Sc0000002_pilon	6312166	1.3e-05	1.3e-05	1	1	0.6654	0.6654	0.1188	1
Sc0000002_pilon	6499097	1.3e-05	1.3e-05	1	1	0.6654	0.6654	0.1188	1
Sc0000002_pilon	6498728	1.56e-05	1.56e-05	1	1	0.7294	0.7294	0.1188	1
Sc0000002_pilon	6498861	1.56e-05	1.56e-05	1	1	0.7294	0.7294	0.1188	1
Sc0000002_pilon	6507336	1.56e-05	1.56e-05	1	1	0.7294	0.7294	0.1188	1
Sc0000002_pilon	6506920	3.88e-05	3.88e-05	1	1	0.9615	0.9614	0.2713	1
Sc0000002_pilon	6680294	6.18e-05	6.18e-05	1	1	0.9944	0.9944	0.3991	1
Sc0000002_pilon	6504014	6.68e-05	6.68e-05	1	1	0.9963	0.9963	0.4007	1
Sc0000002_pilon	6506181	9.31e-05	9.31e-05	1	1	0.9996	0.9996	0.4883	1
Sc0000002_pilon	6506186	9.31e-05	9.31e-05	1	1	0.9996	0.9996	0.4883	1
Sc0000002_pilon	6496896	0.000115	0.000115	1	1	0.9999	0.9999	0.5669	1

## Sheet: ST6 GWAS hits. relaxed Alba. 
Gwas quality and depth filter only, note that Sc19, Sc52 and Sc09 make up the sex-chromosome.
CHR	SNP	UNADJ	GC	BONF	HOLM	SIDAK_SS	SIDAK_SD	FDR_BH	FDR_BY
Sc0000002_pilon_alba_edit_V2	6507610	1.723e-09	5.919e-08	0.001808	0.001808	0.001806	0.001806	0.001009	0.01458
Sc0000002_pilon_alba_edit_V2	6520137	1.973e-09	6.61e-08	0.00207	0.00207	0.002068	0.002068	0.001009	0.01458
Sc0000019_pilon	4329057	2.887e-09	9.014e-08	0.003028	0.003028	0.003024	0.003024	0.001009	0.01458
Sc0000002_pilon_alba_edit_V2	6507526	5.511e-09	1.527e-07	0.005781	0.005781	0.005764	0.005764	0.001445	0.02087
Sc0000002_pilon_alba_edit_V2	6507521	1.102e-08	2.687e-07	0.01156	0.01156	0.0115	0.0115	0.002313	0.03339
Sc0000009_pilon	1740950	1.925e-08	4.233e-07	0.02019	0.02019	0.01998	0.01998	0.003365	0.04859
Sc0000009_pilon	4990628	7.197e-08	1.242e-06	0.07549	0.07549	0.07271	0.07271	0.01078	0.1557
Sc0000068_pilon	1701721	9.03e-08	1.494e-06	0.09472	0.09472	0.09038	0.09037	0.01184	0.171
Sc0000002_pilon_alba_edit_V2	6512375	1.213e-07	1.901e-06	0.1273	0.1272	0.1195	0.1195	0.01273	0.1838
Sc0000002_pilon_alba_edit_V2	6512399	1.213e-07	1.901e-06	0.1273	0.1272	0.1195	0.1195	0.01273	0.1838
Sc0000019_pilon	1421102	1.547e-07	2.319e-06	0.1623	0.1623	0.1498	0.1498	0.01475	0.2131
Sc0000000_pilon	8193562	2.07e-07	2.941e-06	0.2171	0.2171	0.1952	0.1952	0.01682	0.2428
Sc0000019_pilon	1419955	2.364e-07	3.278e-06	0.248	0.248	0.2196	0.2196	0.01682	0.2428
Sc0000091_pilon	994007	2.418e-07	3.338e-06	0.2536	0.2536	0.224	0.224	0.01682	0.2428
Sc0000009_pilon	1526675	2.457e-07	3.383e-06	0.2578	0.2578	0.2272	0.2272	0.01682	0.2428
Sc0000002_pilon_alba_edit_V2	6515581	2.6e-07	3.542e-06	0.2727	0.2727	0.2387	0.2387	0.01682	0.2428
Sc0000045_pilon	2583338	2.886e-07	3.857e-06	0.3027	0.3027	0.2612	0.2612	0.01682	0.2428
Sc0000007_pilon	6297645	2.886e-07	3.857e-06	0.3027	0.3027	0.2612	0.2612	0.01682	0.2428
Sc0000015_pilon	998263	3.787e-07	4.815e-06	0.3972	0.3972	0.3278	0.3278	0.01916	0.2766
Sc0000054_pilon	1065953	3.951e-07	4.985e-06	0.4144	0.4144	0.3393	0.3393	0.01916	0.2766
Sc0000057_pilon	1853277	3.959e-07	4.993e-06	0.4153	0.4152	0.3398	0.3398	0.01916	0.2766
Sc0000032_pilon	2422657	4.191e-07	5.231e-06	0.4396	0.4396	0.3557	0.3557	0.01916	0.2766
Sc0000027_pilon	1960186	4.2e-07	5.24e-06	0.4406	0.4406	0.3563	0.3563	0.01916	0.2766
Sc0000032_pilon	3078744	4.446e-07	5.49e-06	0.4664	0.4664	0.3727	0.3727	0.01943	0.2806
Sc0000032_pilon	560553	5.017e-07	6.059e-06	0.5263	0.5263	0.4092	0.4092	0.02105	0.304
Sc0000023_pilon	381161	5.969e-07	6.983e-06	0.6261	0.6261	0.4653	0.4653	0.02294	0.3313
Sc0000002_pilon_alba_edit_V2	4912136	5.969e-07	6.983e-06	0.6261	0.6261	0.4653	0.4653	0.02294	0.3313
Sc0000004_pilon	5414903	6.124e-07	7.13e-06	0.6424	0.6424	0.474	0.474	0.02294	0.3313
Sc0000024_pilon	3054550	6.535e-07	7.519e-06	0.6855	0.6855	0.4962	0.4962	0.02351	0.3395
Sc0000064_pilon	1580832	6.91e-07	7.87e-06	0.7248	0.7248	0.5156	0.5156	0.02351	0.3395
Sc0000062_pilon	246132	6.948e-07	7.904e-06	0.7287	0.7287	0.5175	0.5175	0.02351	0.3395
Sc0000002_pilon_alba_edit_V2	6519820	7.991e-07	8.861e-06	0.8382	0.8382	0.5675	0.5675	0.02619	0.3783
Sc0000010_pilon	1020940	9.634e-07	1.032e-05	1	1	0.636	0.6359	0.03062	0.4422
Sc0000002_pilon_alba_edit_V2	6497564	9.961e-07	1.061e-05	1	1	0.6482	0.6482	0.03073	0.4438
Sc0000019_pilon	3975502	1.141e-06	1.186e-05	1	1	0.698	0.698	0.03421	0.494
Sc0000075_pilon	1288320	1.264e-06	1.289e-05	1	1	0.7344	0.7343	0.03603	0.5203
Sc0000019_pilon	1905092	1.271e-06	1.295e-05	1	1	0.7364	0.7363	0.03603	0.5203
Sc0000019_pilon	1956836	1.342e-06	1.353e-05	1	1	0.7552	0.7552	0.03704	0.5348
Sc0000007_pilon	3677803	1.397e-06	1.399e-05	1	1	0.7691	0.7691	0.03758	0.5427
Sc0000026_pilon	2322354	1.587e-06	1.552e-05	1	1	0.8107	0.8107	0.04062	0.5866
Sc0000009_pilon	4454733	1.588e-06	1.553e-05	1	1	0.8109	0.8109	0.04062	0.5866
Sc0000002_pilon_alba_edit_V2	2426051	1.909e-06	1.805e-05	1	1	0.865	0.865	0.04333	0.6257
Sc0000009_pilon	7190344	1.909e-06	1.805e-05	1	1	0.865	0.865	0.04333	0.6257
Sc0000065_pilon	908647	1.914e-06	1.809e-05	1	1	0.8656	0.8656	0.04333	0.6257
Sc0000075_pilon	884293	1.943e-06	1.831e-05	1	1	0.8697	0.8697	0.04333	0.6257
Sc0000014_pilon	5196380	1.97e-06	1.852e-05	1	1	0.8734	0.8734	0.04333	0.6257
Sc0000035_pilon	1287845	2.101e-06	1.953e-05	1	1	0.8897	0.8897	0.04333	0.6257
Sc0000002_pilon_alba_edit_V2	6515391	2.162e-06	1.998e-05	1	1	0.8964	0.8964	0.04333	0.6257
Sc0000010_pilon	5899607	2.23e-06	2.05e-05	1	1	0.9036	0.9036	0.04333	0.6257

## Sheet: ST7 sgRNA sequences
name	sequence
gRNA_P	AGATTTAATGTAGGTACCT
gRNA_U	ACGTAACAAAGGTAAGTG
gRNA_2	GTAATAAGTACTGTAACACG
gRNA_5	GTTTAATAGCCCATTCATCG

## Sheet: ST8 injections
Construct	eggs injected	reached pupation	males no KO	males with KO-phenotype	orange females no KO	Orange females w/ KO	Alba females no KO	Alba females with KO phenptype
P	80	25	15	0	7	0	3	0
U+P	50	5	2	0	2	0	1	0
2+5	30	4	2	0	1	0	1	0
2+5+U+P	40	5	2	0	1	0	0	2
Total	200	39	21	0	11	0	5	2

## Sheet: ST9 PCR-primers
Primers used for the validation that the Alba allele is unique to C. eurytheme Alba individuals
	Sequence
Alba validation
Ceur_Alba_FW	CGTGCGTGTCGATGACTTTG
Ceur_Alba_RW	ACCATCGCGGACTTTTCTGT
qn
Primers used for the validation of successful CRISPR/Cas9 mutagenesis in C. crocea.
CRISPR validation
Alba_locus_fw	CCCATTCATCGAGGAAGGCTA
Alba_locus_rw	CGATTGCTCGACGAGGTGTA
