# Supplementary material for: Evidence for a single, ancient origin of a genus-wide alternative life history strategy
Source: Sci Adv. 2023 Mar 22;9(12):eabq3713. doi: 10.1126/sciadv.abq3713 (PMC10032607; doi:10.1126/sciadv.abq3713)
Supplement: Supplementary file 3 — ST_covstat [file sciadv.abq3713_st_covstat.zip]

Archive with 213 entries (211 files):
- ST_covstat/read_depth_along_scaffold/
- ST_covstat/read_depth_along_scaffold/out-indexcov-depth-Sc0000000_pilon.html
- ST_covstat/read_depth_along_scaffold/out-indexcov-depth-Sc0000001_pilon.html
- ST_covstat/read_depth_along_scaffold/out-indexcov-depth-Sc0000002_pilon_alba_edit_V2.html
- ST_covstat/read_depth_along_scaffold/out-indexcov-depth-Sc0000003_pilon.html
- ST_covstat/read_depth_along_scaffold/out-indexcov-depth-Sc0000004_pilon.html
- ST_covstat/read_depth_along_scaffold/out-indexcov-depth-Sc0000005_pilon.html
- ST_covstat/read_depth_along_scaffold/out-indexcov-depth-Sc0000006_pilon.html
- ST_covstat/read_depth_along_scaffold/out-indexcov-depth-Sc0000007_pilon.html
- ST_covstat/read_depth_along_scaffold/out-indexcov-depth-Sc0000008_pilon.html
- ST_covstat/read_depth_along_scaffold/out-indexcov-depth-Sc0000009_pilon.html
- ST_covstat/read_depth_along_scaffold/out-indexcov-depth-Sc0000010_pilon.html
- ST_covstat/read_depth_along_scaffold/out-indexcov-depth-Sc0000011_pilon.html
- ST_covstat/read_depth_along_scaffold/out-indexcov-depth-Sc0000012_pilon.html
- ST_covstat/read_depth_along_scaffold/out-indexcov-depth-Sc0000013_pilon.html
- ST_covstat/read_depth_along_scaffold/out-indexcov-depth-Sc0000014_pilon.html
- ST_covstat/read_depth_along_scaffold/out-indexcov-depth-Sc0000015_pilon.html
- ST_covstat/read_depth_along_scaffold/out-indexcov-depth-Sc0000016_pilon.html
- ST_covstat/read_depth_along_scaffold/out-indexcov-depth-Sc0000018_pilon.html
- ST_covstat/read_depth_along_scaffold/out-indexcov-depth-Sc0000019_pilon.html
- ST_covstat/read_depth_along_scaffold/out-indexcov-depth-Sc0000020_pilon.html
- ST_covstat/read_depth_along_scaffold/out-indexcov-depth-Sc0000021_pilon.html
- ST_covstat/read_depth_along_scaffold/out-indexcov-depth-Sc0000022_pilon.html
- ST_covstat/read_depth_along_scaffold/out-indexcov-depth-Sc0000023_pilon.html
- ST_covstat/read_depth_along_scaffold/out-indexcov-depth-Sc0000024_pilon.html
- ST_covstat/read_depth_along_scaffold/out-indexcov-depth-Sc0000025_pilon.html
- ST_covstat/read_depth_along_scaffold/out-indexcov-depth-Sc0000026_pilon.html
- ST_covstat/read_depth_along_scaffold/out-indexcov-depth-Sc0000027_pilon.html
- ST_covstat/read_depth_along_scaffold/out-indexcov-depth-Sc0000028_pilon.html
- ST_covstat/read_depth_along_scaffold/out-indexcov-depth-Sc0000029_pilon.html
- ST_covstat/read_depth_along_scaffold/out-indexcov-depth-Sc0000030_pilon.html
- ST_covstat/read_depth_along_scaffold/out-indexcov-depth-Sc0000031_2_pilon.html
- ST_covstat/read_depth_along_scaffold/out-indexcov-depth-Sc0000031_pilon.html
- ST_covstat/read_depth_along_scaffold/out-indexcov-depth-Sc0000032_pilon.html
- ST_covstat/read_depth_along_scaffold/out-indexcov-depth-Sc0000033_pilon.html
- ST_covstat/read_depth_along_scaffold/out-indexcov-depth-Sc0000034_pilon.html
- ST_covstat/read_depth_along_scaffold/out-indexcov-depth-Sc0000035_pilon.html
- ST_covstat/read_depth_along_scaffold/out-indexcov-depth-Sc0000036_pilon.html
- ST_covstat/read_depth_along_scaffold/out-indexcov-depth-Sc0000037_pilon.html
- ST_covstat/read_depth_along_scaffold/out-indexcov-depth-Sc0000038_pilon.html
- ST_covstat/read_depth_along_scaffold/out-indexcov-depth-Sc0000039_pilon.html
- ST_covstat/read_depth_along_scaffold/out-indexcov-depth-Sc0000040_pilon.html
- ST_covstat/read_depth_along_scaffold/out-indexcov-depth-Sc0000042_pilon.html
- ST_covstat/read_depth_along_scaffold/out-indexcov-depth-Sc0000044_pilon.html
- ST_covstat/read_depth_along_scaffold/out-indexcov-depth-Sc0000045_pilon.html
- ST_covstat/read_depth_along_scaffold/out-indexcov-depth-Sc0000046_pilon.html
- ST_covstat/read_depth_along_scaffold/out-indexcov-depth-Sc0000047_pilon.html
- ST_covstat/read_depth_along_scaffold/out-indexcov-depth-Sc0000048_pilon.html
- ST_covstat/read_depth_along_scaffold/out-indexcov-depth-Sc0000049_pilon.html
- ST_covstat/read_depth_along_scaffold/out-indexcov-depth-Sc0000050_pilon.html
- ST_covstat/read_depth_along_scaffold/out-indexcov-depth-Sc0000051_pilon.html
- ST_covstat/read_depth_along_scaffold/out-indexcov-depth-Sc0000052_pilon.html
- ST_covstat/read_depth_along_scaffold/out-indexcov-depth-Sc0000053_pilon.html
- ST_covstat/read_depth_along_scaffold/out-indexcov-depth-Sc0000054_pilon.html
- ST_covstat/read_depth_along_scaffold/out-indexcov-depth-Sc0000055_pilon.html
- ST_covstat/read_depth_along_scaffold/out-indexcov-depth-Sc0000056_pilon.html
- ST_covstat/read_depth_along_scaffold/out-indexcov-depth-Sc0000057_pilon.html
- ST_covstat/read_depth_along_scaffold/out-indexcov-depth-Sc0000058_pilon.html
- ST_covstat/read_depth_along_scaffold/out-indexcov-depth-Sc0000059_pilon.html
- ST_covstat/read_depth_along_scaffold/out-indexcov-depth-Sc0000060_pilon.html
- ST_covstat/read_depth_along_scaffold/out-indexcov-depth-Sc0000061_pilon.html
- ST_covstat/read_depth_along_scaffold/out-indexcov-depth-Sc0000062_pilon.html
- ST_covstat/read_depth_along_scaffold/out-indexcov-depth-Sc0000063_pilon.html
- ST_covstat/read_depth_along_scaffold/out-indexcov-depth-Sc0000064_pilon.html
- ST_covstat/read_depth_along_scaffold/out-indexcov-depth-Sc0000065_pilon.html
- ST_covstat/read_depth_along_scaffold/out-indexcov-depth-Sc0000067_pilon.html
- ST_covstat/read_depth_along_scaffold/out-indexcov-depth-Sc0000068_pilon.html
- ST_covstat/read_depth_along_scaffold/out-indexcov-depth-Sc0000069_pilon.html
- ST_covstat/read_depth_along_scaffold/out-indexcov-depth-Sc0000071_pilon.html
- ST_covstat/read_depth_along_scaffold/out-indexcov-depth-Sc0000072_pilon.html
- ST_covstat/read_depth_along_scaffold/out-indexcov-depth-Sc0000073_pilon.html
- ST_covstat/read_depth_along_scaffold/out-indexcov-depth-Sc0000074_pilon.html
- ST_covstat/read_depth_along_scaffold/out-indexcov-depth-Sc0000075_pilon.html
- ST_covstat/read_depth_along_scaffold/out-indexcov-depth-Sc0000076_pilon.html
- ST_covstat/read_depth_along_scaffold/out-indexcov-depth-Sc0000077_pilon.html
- ST_covstat/read_depth_along_scaffold/out-indexcov-depth-Sc0000079_pilon.html
- ST_covstat/read_depth_along_scaffold/out-indexcov-depth-Sc0000080_pilon.html
- ST_covstat/read_depth_along_scaffold/out-indexcov-depth-Sc0000081_pilon.html
- ST_covstat/read_depth_along_scaffold/out-indexcov-depth-Sc0000084_pilon.html
- ST_covstat/read_depth_along_scaffold/out-indexcov-depth-Sc0000085_pilon.html
- ST_covstat/read_depth_along_scaffold/out-indexcov-depth-Sc0000086_pilon.html
- ST_covstat/read_depth_along_scaffold/out-indexcov-depth-Sc0000087_pilon.html
- ST_covstat/read_depth_along_scaffold/out-indexcov-depth-Sc0000089_pilon.html
- ST_covstat/read_depth_along_scaffold/out-indexcov-depth-Sc0000090_pilon.html
- ST_covstat/read_depth_along_scaffold/out-indexcov-depth-Sc0000091_pilon.html
- ST_covstat/read_depth_along_scaffold/out-indexcov-depth-Sc0000092_pilon.html
- ST_covstat/read_depth_along_scaffold/out-indexcov-depth-Sc0000093_pilon.html
- ST_covstat/read_depth_along_scaffold/out-indexcov-depth-Sc0000094_pilon.html
- ST_covstat/read_depth_along_scaffold/out-indexcov-depth-Sc0000095_pilon.html
- ST_covstat/read_depth_along_scaffold/out-indexcov-depth-Sc0000097_pilon.html
- ST_covstat/read_depth_along_scaffold/out-indexcov-depth-Sc0000098_pilon.html
- ST_covstat/read_depth_along_scaffold/out-indexcov-depth-Sc0000099_pilon.html
- ST_covstat/read_depth_along_scaffold/out-indexcov-depth-Sc0000100_pilon.html
- ST_covstat/read_depth_along_scaffold/out-indexcov-depth-Sc0000101_pilon.html
- ST_covstat/read_depth_along_scaffold/out-indexcov-depth-Sc0000102_pilon.html
- ST_covstat/read_depth_along_scaffold/out-indexcov-depth-Sc0000103_pilon.html
- ST_covstat/read_depth_along_scaffold/out-indexcov-depth-Sc0000105_pilon.html
- ST_covstat/read_depth_along_scaffold/out-indexcov-depth-Sc0000107_pilon.html
- ST_covstat/read_depth_along_scaffold/out-indexcov-depth-Sc0000108_pilon.html
- ST_covstat/read_depth_along_scaffold/out-indexcov-depth-Sc0000110_pilon.html
- ST_covstat/read_depth_along_scaffold/out-indexcov-depth-Sc0000111_pilon.html
- ST_covstat/read_depth_along_scaffold/out-indexcov-depth-Sc0000113_pilon.html
- ST_covstat/read_depth_along_scaffold/out-indexcov-depth-Sc0000114_pilon.html
- ST_covstat/read_depth_along_scaffold/out-indexcov-depth-Sc0000116_pilon.html
- ST_covstat/read_depth_along_scaffold/out-indexcov-depth-Sc0000118_pilon.html
- ST_covstat/read_depth_along_scaffold/out-indexcov-depth-Sc0000119_pilon.html
- ST_covstat/README.txt
- ST_covstat/relative_read_depth/
- ST_covstat/relative_read_depth/out-indexcov-roc-Sc0000000_pilon.html
- ST_covstat/relative_read_depth/out-indexcov-roc-Sc0000001_pilon.html
- ST_covstat/relative_read_depth/out-indexcov-roc-Sc0000002_pilon_alba_edit_V2.html
- ST_covstat/relative_read_depth/out-indexcov-roc-Sc0000003_pilon.html
- ST_covstat/relative_read_depth/out-indexcov-roc-Sc0000004_pilon.html
- ST_covstat/relative_read_depth/out-indexcov-roc-Sc0000005_pilon.html
- ST_covstat/relative_read_depth/out-indexcov-roc-Sc0000006_pilon.html
- ST_covstat/relative_read_depth/out-indexcov-roc-Sc0000007_pilon.html
- ST_covstat/relative_read_depth/out-indexcov-roc-Sc0000008_pilon.html
- ST_covstat/relative_read_depth/out-indexcov-roc-Sc0000009_pilon.html
- ST_covstat/relative_read_depth/out-indexcov-roc-Sc0000010_pilon.html
- ST_covstat/relative_read_depth/out-indexcov-roc-Sc0000011_pilon.html
- ST_covstat/relative_read_depth/out-indexcov-roc-Sc0000012_pilon.html
- ST_covstat/relative_read_depth/out-indexcov-roc-Sc0000013_pilon.html
- ST_covstat/relative_read_depth/out-indexcov-roc-Sc0000014_pilon.html
- ST_covstat/relative_read_depth/out-indexcov-roc-Sc0000015_pilon.html
- ST_covstat/relative_read_depth/out-indexcov-roc-Sc0000016_pilon.html
- ST_covstat/relative_read_depth/out-indexcov-roc-Sc0000018_pilon.html
- ST_covstat/relative_read_depth/out-indexcov-roc-Sc0000019_pilon.html
- ST_covstat/relative_read_depth/out-indexcov-roc-Sc0000020_pilon.html
- ST_covstat/relative_read_depth/out-indexcov-roc-Sc0000021_pilon.html
- ST_covstat/relative_read_depth/out-indexcov-roc-Sc0000022_pilon.html
- ST_covstat/relative_read_depth/out-indexcov-roc-Sc0000023_pilon.html
- ST_covstat/relative_read_depth/out-indexcov-roc-Sc0000024_pilon.html
- ST_covstat/relative_read_depth/out-indexcov-roc-Sc0000025_pilon.html
- ST_covstat/relative_read_depth/out-indexcov-roc-Sc0000026_pilon.html
- ST_covstat/relative_read_depth/out-indexcov-roc-Sc0000027_pilon.html
- ST_covstat/relative_read_depth/out-indexcov-roc-Sc0000028_pilon.html
- ST_covstat/relative_read_depth/out-indexcov-roc-Sc0000029_pilon.html
- ST_covstat/relative_read_depth/out-indexcov-roc-Sc0000030_pilon.html
- ST_covstat/relative_read_depth/out-indexcov-roc-Sc0000031_2_pilon.html
- ST_covstat/relative_read_depth/out-indexcov-roc-Sc0000031_pilon.html
- ST_covstat/relative_read_depth/out-indexcov-roc-Sc0000032_pilon.html
- ST_covstat/relative_read_depth/out-indexcov-roc-Sc0000033_pilon.html
- ST_covstat/relative_read_depth/out-indexcov-roc-Sc0000034_pilon.html
- ST_covstat/relative_read_depth/out-indexcov-roc-Sc0000035_pilon.html
- ST_covstat/relative_read_depth/out-indexcov-roc-Sc0000036_pilon.html
- ST_covstat/relative_read_depth/out-indexcov-roc-Sc0000037_pilon.html
- ST_covstat/relative_read_depth/out-indexcov-roc-Sc0000038_pilon.html
- ST_covstat/relative_read_depth/out-indexcov-roc-Sc0000039_pilon.html
- ST_covstat/relative_read_depth/out-indexcov-roc-Sc0000040_pilon.html
- ST_covstat/relative_read_depth/out-indexcov-roc-Sc0000042_pilon.html
- ST_covstat/relative_read_depth/out-indexcov-roc-Sc0000044_pilon.html
- ST_covstat/relative_read_depth/out-indexcov-roc-Sc0000045_pilon.html
- ST_covstat/relative_read_depth/out-indexcov-roc-Sc0000046_pilon.html
- ST_covstat/relative_read_depth/out-indexcov-roc-Sc0000047_pilon.html
- ST_covstat/relative_read_depth/out-indexcov-roc-Sc0000048_pilon.html
- ST_covstat/relative_read_depth/out-indexcov-roc-Sc0000049_pilon.html
- ST_covstat/relative_read_depth/out-indexcov-roc-Sc0000050_pilon.html
- ST_covstat/relative_read_depth/out-indexcov-roc-Sc0000051_pilon.html
- ST_covstat/relative_read_depth/out-indexcov-roc-Sc0000052_pilon.html
- ST_covstat/relative_read_depth/out-indexcov-roc-Sc0000053_pilon.html
- ST_covstat/relative_read_depth/out-indexcov-roc-Sc0000054_pilon.html
- ST_covstat/relative_read_depth/out-indexcov-roc-Sc0000055_pilon.html
- ST_covstat/relative_read_depth/out-indexcov-roc-Sc0000056_pilon.html
- ST_covstat/relative_read_depth/out-indexcov-roc-Sc0000057_pilon.html
- ST_covstat/relative_read_depth/out-indexcov-roc-Sc0000058_pilon.html
- ST_covstat/relative_read_depth/out-indexcov-roc-Sc0000059_pilon.html
- ST_covstat/relative_read_depth/out-indexcov-roc-Sc0000060_pilon.html
- ST_covstat/relative_read_depth/out-indexcov-roc-Sc0000061_pilon.html
- ST_covstat/relative_read_depth/out-indexcov-roc-Sc0000062_pilon.html
- ST_covstat/relative_read_depth/out-indexcov-roc-Sc0000063_pilon.html
- ST_covstat/relative_read_depth/out-indexcov-roc-Sc0000064_pilon.html
- ST_covstat/relative_read_depth/out-indexcov-roc-Sc0000065_pilon.html
- ST_covstat/relative_read_depth/out-indexcov-roc-Sc0000067_pilon.html
- ST_covstat/relative_read_depth/out-indexcov-roc-Sc0000068_pilon.html
- ST_covstat/relative_read_depth/out-indexcov-roc-Sc0000069_pilon.html
- ST_covstat/relative_read_depth/out-indexcov-roc-Sc0000071_pilon.html
- ST_covstat/relative_read_depth/out-indexcov-roc-Sc0000072_pilon.html
- ST_covstat/relative_read_depth/out-indexcov-roc-Sc0000073_pilon.html
- ST_covstat/relative_read_depth/out-indexcov-roc-Sc0000074_pilon.html
- ST_covstat/relative_read_depth/out-indexcov-roc-Sc0000075_pilon.html
- ST_covstat/relative_read_depth/out-indexcov-roc-Sc0000076_pilon.html
- ST_covstat/relative_read_depth/out-indexcov-roc-Sc0000077_pilon.html
- ST_covstat/relative_read_depth/out-indexcov-roc-Sc0000079_pilon.html
- ST_covstat/relative_read_depth/out-indexcov-roc-Sc0000080_pilon.html
- ST_covstat/relative_read_depth/out-indexcov-roc-Sc0000081_pilon.html
- ST_covstat/relative_read_depth/out-indexcov-roc-Sc0000084_pilon.html
- ST_covstat/relative_read_depth/out-indexcov-roc-Sc0000085_pilon.html
- ST_covstat/relative_read_depth/out-indexcov-roc-Sc0000086_pilon.html
- ST_covstat/relative_read_depth/out-indexcov-roc-Sc0000087_pilon.html
- ST_covstat/relative_read_depth/out-indexcov-roc-Sc0000089_pilon.html
- ST_covstat/relative_read_depth/out-indexcov-roc-Sc0000090_pilon.html
- ST_covstat/relative_read_depth/out-indexcov-roc-Sc0000091_pilon.html
- ST_covstat/relative_read_depth/out-indexcov-roc-Sc0000092_pilon.html
- ST_covstat/relative_read_depth/out-indexcov-roc-Sc0000093_pilon.html
- ST_covstat/relative_read_depth/out-indexcov-roc-Sc0000094_pilon.html
- ST_covstat/relative_read_depth/out-indexcov-roc-Sc0000095_pilon.html
- ST_covstat/relative_read_depth/out-indexcov-roc-Sc0000097_pilon.html
- ST_covstat/relative_read_depth/out-indexcov-roc-Sc0000098_pilon.html
- ST_covstat/relative_read_depth/out-indexcov-roc-Sc0000099_pilon.html
- ST_covstat/relative_read_depth/out-indexcov-roc-Sc0000100_pilon.html
- ST_covstat/relative_read_depth/out-indexcov-roc-Sc0000101_pilon.html
- ST_covstat/relative_read_depth/out-indexcov-roc-Sc0000102_pilon.html
- ST_covstat/relative_read_depth/out-indexcov-roc-Sc0000103_pilon.html
- ST_covstat/relative_read_depth/out-indexcov-roc-Sc0000105_pilon.html
- ST_covstat/relative_read_depth/out-indexcov-roc-Sc0000107_pilon.html
- ST_covstat/relative_read_depth/out-indexcov-roc-Sc0000108_pilon.html
- ST_covstat/relative_read_depth/out-indexcov-roc-Sc0000110_pilon.html
- ST_covstat/relative_read_depth/out-indexcov-roc-Sc0000111_pilon.html
- ST_covstat/relative_read_depth/out-indexcov-roc-Sc0000113_pilon.html
- ST_covstat/relative_read_depth/out-indexcov-roc-Sc0000114_pilon.html
- ST_covstat/relative_read_depth/out-indexcov-roc-Sc0000116_pilon.html
- ST_covstat/relative_read_depth/out-indexcov-roc-Sc0000118_pilon.html
- ST_covstat/relative_read_depth/out-indexcov-roc-Sc0000119_pilon.html
