# Supplementary material for: Evidence for a single, ancient origin of a genus-wide alternative life history strategy
Source: Sci Adv. 2023 Mar 22;9(12):eabq3713. doi: 10.1126/sciadv.abq3713 (PMC10032607; doi:10.1126/sciadv.abq3713)
Supplement: Supplementary file 3 — ST_covstat [file sciadv.abq3713_st_covstat.zip › ST_covstat/README.txt]

This folder contains two subfolders containing summarystats for all samples aligned against the alba reference genome.

The folder named "scaled coverage" contains plots of each scaffold. This can identify scaffolds which are covered by less reads compared to the genome average (i.e., sex-chromosomes)
the folder named "scaffold coverage" contains plots scaled coverage along each scaffold. 

the sex chromosome contigs are the following:

Sc0000019_pilon
Sc0000009_pilon 
Sc0000052_pilon
